# Supplementary material for: Impact of Radiomics Parameters and Clinical Integration on Prognostication in Head and Neck Squamous Cell Carcinoma: A Multicenter Study
Source: Life (Basel). 2026 Jun 19;16(6):1027. doi: 10.3390/life16061027 (PMC13302689; doi:10.3390/life16061027)
Supplement: Supplementary file 1 [file life-16-01027-s001.zip]

Archive with 1 entries (1 files):
- life-4260233-supplementary.pdf
